# Supplementary material for: Mapping of quantitative trait locus reveals PsXI gene encoding xylanase inhibitor as the candidate gene for bruchid (Callosobruchus spp.) resistance in pea (Pisum sativum L.)
Source: Front Plant Sci. 2023 Jan 30;14:1057577. doi: 10.3389/fpls.2023.1057577 (PMC9923024; doi:10.3389/fpls.2023.1057577)
Supplement: Supplementary file 6 [file Table_1.xlsx]

## Sheet: Sheet1
Table S1. Information of primers used in genetic mapping, candidated genes sequencing, gene expression,RACE-PCR and Subcellular Localization studies.
Marker/primer name	Sequence (5'-3')	Usage
PInd2021-PsatF	GCATGCATGCATGCCAACTA	gene mapping
PInd2021-PsatR	GCAGAAGGATGCCATAATTTGA	gene mapping
PSSR202109F	AGAAGGGTGACTTGGTAGGGTT	gene mapping
PSSR202109R	CGCGTCACCCATTGCCATATTCA	gene mapping
PIndel08F	TCCACAATGTTGCAGCGTTTA3	fine mapping
PIndel08R	CTCCGACACTTCCGGGTTA	fine mapping
PIndel06F	AACTGACCCCACATTGAACTGTA	fine mapping
PIndel06R	TTGGGAGCGACAACAGCAT	fine mapping
PIndel07F	GGTTTCGGTTGATAATGG	fine mapping
PIndel07R	TTAGGGATAGCACTCAACTTAC	fine mapping
PSSR2021017F	AGCGCGGTCTGCAGCTTT	fine mapping
PSSR2021017R	CTCCGATCTTCAAGAAGCACCA	fine mapping
PIndel02F	CCTCTTGAAGACCCTTTCGCT	fine mapping
PIndel02R	CGACATTTGAGGGTGGCCTA	fine mapping
PSSR2021040F	CAGGTTTCCATGTCCGATTCAT	fine mapping
PSSR2021040R	CAGTGTTCCCCTTTGCATC	fine mapping
PSSR2021082F	TGAGTTCCTATCCCACAATC	fine mapping
PSSR2021082R	TAGTTTCTAAGGCAACTACCAG	fine mapping
PIndel03F	AGCAAGATGGAAGCAAAACAGAA	fine mapping
PIndel03R	AACCTCTGAGGGTGCTAATGT	fine mapping
PIndel04F	AGATGGCCATGTCCTATTCCAA	fine mapping
PIndel04R	CATCTCTGAGTTGCCTCCGT	fine mapping
PXYLqRT F	CAGTGGAGGGACAAAATAAAG	qPCR
PXYLqRT R	CCATTTGTGCCCTACTTCCA	qPCR
PsACTIN-PP2A F	CGGCTGCTGCGTGATAATG	qPCR
PsACTIN-PP2A R	TATAACCGAAGCCAATGC	qPCR
P2g280-5GSP	AATTCGGACGCAGTAACGAGTGTGGCAC	first round of 5'RACE
P2g280-5NGSP	CCTCGGGGTTACACCTATAGATTG	second round of 5'RACE
P2g280-3GSP	GGACTTGGAATGGGAGGATACTCT	first round of 3'RACE
P2g280-3NGSP	GTGCCACACTCGTTACTGCGTCC	second round of 3'RACE
ULI-F1	TTGAAATTTTTTTTAAATTTTTGGATATTTTAAAAAAAAATTC	genomic DNA or cDNA amplification and allelic identification of PsXI
ULI-F2	ACACCGGAAGCGATCTCATA	genomic DNA or cDNA amplification and allelic identification of PsXI
ULI-R	CGACGAAATTGAGGAAGA	genomic DNA or cDNA amplification and allelic identification of PsXI
PsXI-F1	CGGAGCTAGCTCTAGAATGGGAGGATACTCTTTGATA	Subcellular Localization
PsXI-F2	CGGAGCTAGCTCTAGAATGCATTCCCTAAAACCA	Subcellular Localization
PsXI-R	TGCTCACCATGGATCCTTCTGAAAGGTCTGAATTTT	Subcellular Localization
Psat2g026040F	GAAGCAGCTCAGGCAACTTTGG	Amplification of ORF of Psat2g026040
Psat2g026040R	GAAAACAGAGCGATTCCAAG	Amplification of ORF of Psat2g026040
Psat2g026080F1	CCAATCCTCCTTCTCACCATCA	Amplification of ORF of Psat2g026080
Psat2g026080F2	ATTTCCAGGCAAGGGATCTAG	Amplification of ORF of Psat2g026080
Psat2g026080F3	CAAGGAAAGGTAGACCCACTA	Amplification of ORF of Psat2g026080
Psat2g026080R1	CTTCACCTGGAACGGCTAAAC	Amplification of ORF of Psat2g026080
Psat2g026080R2	GAGTATAACGAGCGTGATGAA	Amplification of ORF of Psat2g026080
Psat2g026120F	AAGAGTATCTCGCATAACCTCA	Amplification of ORF of Psat2g026120
Psat2g026120R	CGTATCTTAGACGTATTGGTGG	Amplification of ORF of Psat2g026120
Psat2g026160F	CATGGCCTAAAGTTGATTAAATCCT	Amplification of ORF of Psat2g026160
Psat2g026160R	TGACGAAGGCAGTGATTGACCC	Amplification of ORF of Psat2g026160
Psat2g026200F1	TTGAATAATCCGCTGCTTGGT	Amplification of ORF of Psat2g026200
Psat2g026200F2	CATGGCCTAAAGTTGATTAAATCCT	Amplification of ORF of Psat2g026200
Psat2g026200F3	ATTGTCAACTTCCTGCTATTTC	Amplification of ORF of Psat2g026200
Psat2g026200R1	CGTCTTTAAACTTCGGTCAC	Amplification of ORF of Psat2g026200
Psat2g026200R2	AAGTATTTCCGCCACTTCACC	Amplification of ORF of Psat2g026200
Psat2g026240F	TCCTTTAGGGTGCTCACAACT	Amplification of ORF of Psat2g026240
Psat2g026240R	ATCCGTCCATATTACTGACAC	Amplification of ORF of Psat2g026240
P2g026280F1	TTCGCAAGACGCATTAACACC	Amplification of ORF of Psat2g026280
P2g026280F2	ACACCGGAAGCGATCTCATA	Amplification of ORF of Psat2g026280
P2g026280F3	TGTTGGACTTGGAATGGGAGG	Amplification of ORF of Psat2g026280
P2g026280R1	TAATCGCAAGGCTGGCTATGA	Amplification of ORF of Psat2g026280
P2g026280R2	GGTAAAGGTACCTGAAACACGTT	Amplification of ORF of Psat2g026280
P2g026280R3	ACCGAGGGATAAAGTGGC	Amplification of ORF of Psat2g026280
