# Supplementary material for: Mapping of quantitative trait locus reveals PsXI gene encoding xylanase inhibitor as the candidate gene for bruchid (Callosobruchus spp.) resistance in pea (Pisum sativum L.)
Source: Front Plant Sci. 2023 Jan 30;14:1057577. doi: 10.3389/fpls.2023.1057577 (PMC9923024; doi:10.3389/fpls.2023.1057577)
Supplement: Supplementary file 7 [file Table_2.xlsx]

## Sheet: Variation of candidate genes
Table S2. Sequence variation of candidate genes between PHM22 and PWY19
Gene ID	Variation in ORFs a	Variation in deduced protein b	Method of sequencing
Psat2g026040	83: A-C	28: Y-S	Sanger sequencing
	461: T-A	154: I-N	Sanger sequencing
	463: C-A	155: Q-K	Sanger sequencing
	501: T-G	-	Sanger sequencing
	527: C-T	176: P-L	Sanger sequencing
	536: C-G	179: A-G	Sanger sequencing
	585: T-C	-	Sanger sequencing
	619: G-A	207: V-I	Sanger sequencing
	686: A-T	229: N-I	Sanger sequencing
	725: T-C	242: I-T	Sanger sequencing
	748: A-T	250: T-S	Sanger sequencing
	837: T-C	-	Sanger sequencing
	874: C-A	292: R-M	Sanger sequencing
	875: G-T	-	Sanger sequencing
	882: T-G	-	Sanger sequencing
	892: G-C	298: E-Q	Sanger sequencing
	900: C-A	300: F-L	Sanger sequencing
	1416: C-T	-	Sanger sequencing
	1447: C-T	-	Sanger sequencing
	1508: C-T	503: A-V	re-sequencing
	1583: A-T	528: Q-L	re-sequencing
	1595: GA-AG	532: R-K	re-sequencing
Psat2g026080	717: A-G	-	Sanger sequencing
	876: T-C	-	Sanger sequencing
	918: C-A	306: D-E	Sanger sequencing
	1026: A-G	-	Sanger sequencing
	1078: C-T	-	Sanger sequencing
	1274: G-A	425: R-K	Sanger sequencing
	1372: T-A	458: S-T	Sanger sequencing
	1583: A-G	-	Sanger sequencing
	1659: A-G	-	Sanger sequencing
	1868: A-G	623: Y-C	Sanger sequencing
	1891: A-G	631: I-V	Sanger sequencing
	1927: C-T	-	Sanger sequencing
	1972: A-T	658: M-L	Sanger sequencing
	1998: G-A	-	Sanger sequencing
Psat2g026160	13: C-G	5: R-G	Sanger sequencing
	79: A-G	27: M-V	Sanger sequencing
	103: T-C	35: C-R	Sanger sequencing
	112: A-C	38: N-H	Sanger sequencing
	138: C-T	-	Sanger sequencing
	140: C-G	47: A-G	Sanger sequencing
	158: A-G	53: Q-R	Sanger sequencing
	167: G-T	56: S-I	Sanger sequencing
	173: A-G	58: D-G	Sanger sequencing
	211: C-T	71: H-Y	Sanger sequencing
	231: C-G	77: I-M	Sanger sequencing
	319: C-T	107: L-F	Sanger sequencing
	329: A-T	110: E-V	Sanger sequencing
	334: T-C	112: S-P	Sanger sequencing
	336: A-G	112: S-P	Sanger sequencing
	337: G-A	113: V-I	Sanger sequencing
Psat2g026200	58: G-A	20: E-K	Sanger sequencing
	63: G-T	-	Sanger sequencing
	75: T-A	-	Sanger sequencing
	76: T-C	-	Sanger sequencing
	100: C-T	34: P-S	Sanger sequencing
	104: G-A	35: R-K	Sanger sequencing
	125: A-C	42: H-P	Sanger sequencing
	127: T-C	43: C-R	Sanger sequencing
	187: G-GGTGAATTGTTCTTCCCG	63: frame-shift and produced longer protein	Sanger sequencing
Psat2g026240	622: C-G	208: Q-E (heterozygous)	re-sequencing
Psat2g026280 (PsXI)	82: A-G	28: N-D	Sanger sequencing
	230: A-G	77: N-S	Sanger sequencing
	243: C-T	-	Sanger sequencing
Note: a & b, variations of ORFs or deduced proteins are indicated in the fomat as "position of ORF/protein: PHM22 allele - PWY19 allele".
